# Supplementary material for: How to objectively determine the color of beer?
Source: J Food Sci Technol. 2020 Jan 9;57(3):1183–9. doi: 10.1007/s13197-020-04237-4 (PMC7026378; doi:10.1007/s13197-020-04237-4)
Supplement: Supplementary file 1 — Supplementary file1 (XLSX 27 kb) [file 13197_2020_4237_MOESM1_ESM.xlsx]

## Sheet: Calculation
	Insert here the measured transmission spectra values			Reference illuminant		CIE color-matching functions				Tristimulus values and chromaticity coordinates
λ	Sample A	Sample B		D65		x̅ (λ)	y̅ (λ)	z̅ (λ)		Reference illuminant		Sample A		Sample B
380	0.754	0.754		4.76773		0.001368	3.9e-05	0.00645		Xn	95.0182	XA	7.05319	XB	7.05319
390	0.602	0.602		5.30443		0.004243	0.00012	0.02005		Yn	100	YA	6.16864	YB	6.16864
400	0.495	0.495		7.72112		0.01431	0.000396	0.06785		Zn	108.77	ZA	23.7519	ZB	23.7519
410	0.408	0.408		8.61883		0.04351	0.00121	0.2074		xn	0.312778	xA	0.190762	xB	0.190762
420	0.347	0.347		8.79211		0.13438	0.004	0.6456		yn	0.329177	yA	0.166839	yB	0.166839
430	0.296	0.296		8.34434		0.2839	0.0116	1.3856
440	0.256	0.256		9.88912		0.34828	0.023	1.74706				RESULTS
450	0.223	0.223		11.0081		0.3362	0.038	1.77211				CIE L* a* b* color space
460	0.194	0.194		11.1273		0.2908	0.06	1.6692				Sample A		Sample B
470	0.171	0.171		10.8921		0.19536	0.09098	1.28764			L*	29.834		29.834
480	0.147	0.147		10.9234		0.09564	0.13902	0.81295			a*	12.5736		12.5736
490	0.128	0.128		10.3403		0.03201	0.20802	0.46518			b*	-41.4128		-41.4128
500	0.111	0.111		10.3363		0.0049	0.323	0.272				Color difference (Instrumental value)		Perceived difference (Sensory category)
510	0.097	0.097		10.1931		0.0093	0.503	0.1582			DE*ab	ΔE*ab = 0		no difference		0
520	0.085	0.085		9.94987		0.06327	0.71	0.07825
530	0.074	0.074		10.1555		0.1655	0.862	0.04216				ΔE*ab ≤ 1.5		nearly no difference barely perceptible
540	0.065	0.065		9.89648		0.2904	0.954	0.0203
550	0.057	0.057		9.82498		0.43345	0.99495	0.00875				1.5 < ΔE*ab ≤ 3.0		slight difference perceptible
560	0.051	0.051		9.4652		0.5945	0.995	0.0039
570	0.045	0.045		9.13386		0.7621	0.952	0.0021				3.0 < ΔE*ab ≤ 6.0		some difference visible
580	0.04	0.04		9.02723		0.9163	0.87	0.00165
590	0.036	0.036		8.44018		1.0263	0.757	0.0011				6.0 < ΔE*ab		significant difference
600	0.032	0.032		8.50751		1.0622	0.631	0.0008
610	0.028	0.028		8.47032		1.0026	0.503	0.00034
620	0.025	0.025		8.28471		0.85445	0.381	0.00019
630	0.022	0.022		7.909		0.6424	0.265	5e-05
640	0.019	0.019		7.8973		0.4479	0.175	2e-05
650	0.017	0.017		7.59488		0.2835	0.107	0
660	0.016	0.016		7.60138		0.1649	0.061	0
670	0.014	0.014		7.75159		0.0874	0.032	0
680	0.012	0.012		7.38212		0.04677	0.017	0
690	0.011	0.011		6.65709		0.0227	0.00821	0
700	0.009	0.009		6.78123		0.0113592	0.004102	0
710	0.008	0.008		6.94775		0.00579035	0.002091	0
720	0.007	0.007		5.949		0.00289933	0.001047	0
730	0.006	0.006		6.59581		0.00143997	0.00052	0
740	0.005	0.005		7.01072		0.000690079	0.0002492	0
750	0.005	0.005		5.98555		0.000332301	0.00012	0
760	0.004	0.004		4.60584		0.000166151	6e-05	0
770	0.004	0.004		6.18663		8.30753e-05	3e-05	0
780	0.003	0.003		6.0226		4.15099e-05	1.499e-05	0
